# Supplementary material for: Observation of non-Hermitian topological Anderson insulator in quantum dynamics
Source: Nat Commun. 2022 Jun 9;13:3229. doi: 10.1038/s41467-022-30938-9 (PMC9184487; doi:10.1038/s41467-022-30938-9)
Supplement: Supplementary file 3 — Source Data [file 41467_2022_30938_MOESM3_ESM.xlsx]

## Sheet: Sheet1
fig2 a
v	\bar{\lambda}(v)	Errorbar	Dashed line
-1	-0.26451	0.0132	-0.32446
-0.8	-0.20811	0.0109	-0.32446
-0.6	-0.16745	0.01357	-0.32446
-0.4	-0.25848	0.01197	-0.32446
-0.2	-0.14456	0.00627	-0.32446
0	-0.12922	0.00529	-0.32446
0.2	-0.14599	0.00572	-0.32446
0.4	-0.27247	0.02041	-0.32446
0.6	-0.16441	0.01606	-0.32446
0.8	-0.22128	0.01009	-0.32446
1	-0.28422	0.01663	-0.32494
fig2 b
v	\bar{\lambda}(v)	Errorbar	Dashed line
-1	-0.21024	0.0155	-0.31132
-0.8	-0.17764	0.01338	-0.31132
-0.6	-0.09778	0.00552	-0.31132
-0.4	-0.22892	0.01738	-0.31132
-0.2	-0.13214	0.00637	-0.31132
0	-0.14092	0.00688	-0.31132
0.2	-0.15449	0.00946	-0.31132
0.4	/	/	-0.31132
0.6	-0.17898	0.01137	-0.31132
0.8	-0.21402	0.01033	-0.31132
1	/	/	-0.31132
fig2 c
Position	Probability(white dots)	Errorbar	Probability(Black dots)	Errorbar
-12	0.00257	0.00182	0.00257	0.00182
-11	/	/	/	/
-10	0.01416	0.00423	0.01416	0.00423
-9	/	/	/	/
-8	0.13516	0.01186	0.13516	0.01186
-7	/	/	/	/
-6	0.34369	0.01505	0.34733	0.01527
-5	/	/	/	/
-4	0.01802	0.00475	0.01984	0.00509
-3	/	/	/	/
-2	0.07466	0.00927	0.11651	0.01255
-2	/	/	/	/
0	0.07209	0.00913	0.15214	0.01457
-1	/	/	/	/
2	0.03604	0.00663	0.11792	0.01325
3	/	/	/	/
4	0.00257	0.00182	0.00985	0.00405
5	/	/	/	/
6	0.00386	0.00222	0.36957	0.01802
7	/	/	/	/
8	0.00129	0.00129	0.11409	0.01319
9	/	/	/	/
10	0	0	0.0091	0.00404
11	/	/	/	/
12	0	0	0	0
fig2 d
Position	Probability(white dots)	Errorbar	Probability(Black dots)	Errorbar
-12	0	0	0	0
-11	/	/	/	/
-10	0.11676	0.02611	0.11871	0.02613
-9	/	/	/	/
-8	0.64526	0.0536	0.64656	0.0536
-7	/	/	/	/
-6	1.21063	0.05994	1.22749	0.06003
-5	/	/	/	/
-4	0.01844	0.0106	0.02427	0.01078
-3	/	/	/	/
-2	0.16592	0.03078	0.19706	0.03107
-2	/	/	/	/
0	0.11676	0.02611	0.14789	0.02645
-1	/	/	/	/
2	0.06145	0.01918	0.09583	0.01968
3	/	/	/	/
4	0	0	0.00195	0.00112
5	/	/	/	/
6	0	0	0.12906	0.00677
7	/	/	/	/
8	0	0	0.03178	0.00428
9	/	/	/	/
10	0.00615	0.00614	0.00615	0.00614
11	/	/	/	/
12	0	0	0	0
fig3 a
v	\bar{\lambda}(v)	Errorbar	Dashed line
-1	-0.24763	0.00355	-0.3008
-0.8	-0.20107	0.00299	-0.3008
-0.6	-0.121	0.00166	-0.3008
-0.4	-0.17181	0.00227	-0.3008
-0.2	-0.15872	0.00221	-0.3008
0	-0.14819	0.00208	-0.3008
0.2	-0.16555	0.00262	-0.3008
0.4	-0.20762	0.00321	-0.3008
0.6	-0.23962	0.00296	-0.3008
0.8	/	/	-0.3008
1	/	/	-0.3008
fig3 b
v	\bar{\lambda}(v)	Errorbar	Dashed line
-1	/	/	-0.30864
-0.8	-0.22931	0.00273	-0.30864
-0.6	-0.18704	0.00273	-0.30864
-0.4	-0.18821	0.00262	-0.30864
-0.2	-0.15429	0.00213	-0.30864
0	-0.11595	0.00154	-0.30864
0.2	-0.19128	0.00264	-0.30864
0.4	-0.24611	0.00273	-0.30864
0.6	/	/	-0.30864
0.8	/	/	-0.30864
1	/	/	-0.30864
fig3 c
v	\bar{\lambda}(v)	Errorbar	Dashed line
-1	/	/	-0.29971
-0.8	/	/	-0.29971
-0.6	-0.22329	0.00355	-0.29971
-0.4	-0.18299	0.00258	-0.29971
-0.2	-0.11543	0.00137	-0.29971
0	-0.0944	0.00125	-0.29971
0.2	-0.17244	0.00235	-0.29971
0.4	-0.235	0.00317	-0.29971
0.6	/	/	-0.29971
0.8	/	/	-0.29971
1	/	/	-0.29971
fig3 d
Position	Probability(white dots)	Errorbar	Probability(Black dots)	Errorbar
-12	0.01957	0.01122	0.01957	0.01122
-11	/	/	/	/
-10	0.01305	0.00918	0.01305	0.00918
-9	/	/	/	/
-8	0.09785	0.02442	0.10811	0.02468
-7	/	/	/	/
-6	1.15462	0.04105	1.17643	0.04137
-5	/	/	/	/
-4	0	0	0.03079	0.00602
-3	/	/	/	/
-2	0	0	0.07826	0.00889
-2	/	/	/	/
0	0	0	0.1809	0.01087
-1	/	/	/	/
2	0.03914	0.01577	0.06223	0.01662
3	/	/	/	/
4	0.09133	0.02365	0.09517	0.02375
5	/	/	/	/
6	0.03914	0.01577	0.03914	0.01577
7	/	/	/	/
8	0	0	0.0154	0.00435
9	/	/	/	/
10	0.03262	0.01443	0.03647	0.01459
11	/	/	/	/
12	0	0	0	0
fig3 e
Position	Probability(white dots)	Errorbar	Probability(Black dots)	Errorbar
-12	0	0	0.0019	0.000943258
-11	/	/	/	/
-10	0	0	0.00617	0.00167
-9	/	/	/	/
-8	0.05626	0.00869	0.05863	0.00876
-7	/	/	/	/
-6	0.14305	0.01157	0.14305	0.01157
-5	/	/	/	/
-4	0	0	0.00094961	0.000669234
-3	/	/	/	/
-2	0	0	0.01614	0.00261
-2	/	/	/	/
0	0.14305	0.01157	0.24039	0.01219
-1	/	/	/	/
2	0	0	0.01424	0.00247
3	/	/	/	/
4	0	0	0.00332	0.00124
5	/	/	/	/
6	0	0	0	0
7	/	/	/	/
8	0	0	0	0
9	/	/	/	/
10	0	0	0	0
11	/	/	/	/
12	0	0	0	0
fig3 f
Position	Probability(white dots)	Errorbar	Probability(Black dots)	Errorbar
-12	0.00493	0.00347	0.00493	0.00347
-11	/	/	/	/
-10	0	0	0	0
-9	/	/	/	/
-8	0	0	0	0
-7	/	/	/	/
-6	0.13057	0.01598	0.13562	0.01624
-5	/	/	/	/
-4	0.02956	0.00833	0.02956	0.00833
-3	/	/	/	/
-2	0.06652	0.01211	0.25674	0.01913
-2	/	/	/	/
0	0.36216	0.01954	0.76449	0.02464
-1	/	/	/	/
2	0	0	0.00505	0.0029
3	/	/	/	/
4	0.02956	0.00833	0.02956	0.00833
5	/	/	/	/
6	0.00493	0.00347	0.00493	0.00347
7	/	/	/	/
8	0	0	0	0
9	/	/	/	/
10	0.00493	0.00347	0.00493	0.00347
11	/	/	/	/
12	0	0	0	0
fig4 b
W	\bar{C}(red dots)	Errorbar	\bar{C}(blue dots)	Errorbar
0	1.42293	0.06862	1.48901	0.03994
0.1	1.4211	0.01797	1.34619	0.02037
0.2	1.34895	0.0169	1.24706	0.01887
0.3	1.17382	0.02104	1.16508	0.01728
0.4	0.926	0.01657	0.99566	0.01346
0.5	0.97529	0.01345	0.96987	0.01277
0.6	1.01061	0.01438	0.94031	0.01312
0.7	1.07304	0.01916	1.02877	0.01189
0.8	1.11652	0.0166	1.12269	0.01461
0.9	1.2163	0.01528	1.24632	0.01098
1	1.35263	0.01456	1.33884	0.02097
1.1	/	/	/	/
1.2	/	/	/	/
1.3	/	/	/	/
1.4	/	/	/	/
1.5	1.73064	0.00859	1.69182	0.00899
1.6	/	/	/	/
1.7	/	/	/	/
1.8	1.80464	0.00707	1.8598	0.00908
1.9	/	/	/	/
2	1.87931	0.00679	1.88565	0.00805
fig4 c
Position	Probability	Errorbar
-16	/	/
-15	0	0
-14	/	/
-13	0.04292	0.00939
-12	/	/
-11	0.06223	0.01119
-10	/	/
-9	0.04292	0.00939
-8	/	/
-7	0.12446	0.01529
-6	/	/
-5	0.0794	0.01252
-4	/	/
-3	0.0794	0.01252
-2	/	/
-1	0.03004	0.00791
0	/	/
1	0.43133	0.02294
2	/	/
3	0.1073	0.01434
4	/	/
5	0	0
6	/	/
7	0	0
8	/	/
9	0	0
10	/	/
11	0	0
12	/	/
fig4 d
Position	Probability	Errorbar
-16	/	/
-15	0	0
-14	/	/
-13	0	0
-12	/	/
-11	0.02541	0.0067
-10	/	/
-9	0.05626	0.00982
-8	/	/
-7	0.17604	0.01623
-6	/	/
-5	0.30127	0.01955
-4	/	/
-3	0.18875	0.01667
-2	/	/
-1	0.0726	0.01105
0	/	/
1	0.12523	0.0141
2	/	/
3	0.02904	0.00715
4	/	/
5	0.02541	0.0067
6	/	/
7	0	0
8	/	/
9	0	0
10	/	/
11	0	0
12	/	/
